# Supplementary material for: Using Stable Sulfur Isotope to Trace Sulfur Oxidation Pathways during the Winter of 2017–2019 in Tianjin, North China
Source: Int J Environ Res Public Health. 2022 Sep 2;19(17):10966. doi: 10.3390/ijerph191710966 (PMC9518053; doi:10.3390/ijerph191710966)
Supplement: Supplementary file 1 [file ijerph-19-10966-s001.zip]

Archive with 1 entries (1 files):
- ijerph-1859478-supplementary.pdf
